# Supplementary material for: Oxygenated Cembrene Diterpenes from Sarcophyton convolutum: Cytotoxic Sarcoconvolutum A–E
Source: Mar Drugs. 2021 Sep 13;19(9):519. doi: 10.3390/md19090519 (PMC8467724; doi:10.3390/md19090519)
Supplement: Supplementary file 1 [file marinedrugs-19-00519-s001.zip]

Archive with 1 entries (1 files):
- marinedrugs-1370098-supplementary.pdf
